# Supplementary material for: Cardiac Arrest Mortality and Disposition Patterns in United States Emergency Departments
Source: J Clin Med. 2024 Sep 20;13(18):5585. doi: 10.3390/jcm13185585 (PMC11433634; doi:10.3390/jcm13185585)
Supplement: Supplementary file 1 [file jcm-13-05585-s001.zip]

Archive with 1 entries (1 files):
- jcm-3159887-supplementary.pdf
